# Supplementary material for: Bioactive Compounds from Agro-Industrial By-Products: Green Recovery Technologies, Analytical Characterization, and Industrial Applications
Source: Foods. 2026 Jul 7;15(13):2406. doi: 10.3390/foods15132406 (PMC13360740; doi:10.3390/foods15132406)
Supplement: Supplementary file 1 [file foods-15-02406-s001.zip]

Archive with 1 entries (1 files):
- foods-4313293-supplementary.pdf
